# Supplementary material for: Q586B2 is a crucial virulence factor during the early stages of Trypanosoma brucei infection that is conserved amongst trypanosomatids
Source: Nat Commun. 2024 Feb 27;15:1779. doi: 10.1038/s41467-024-46067-4 (PMC10899635; doi:10.1038/s41467-024-46067-4)
Supplement: Supplementary file 4 — Source Data [file 41467_2024_46067_MOESM4_ESM.xlsx]

## Sheet: Fig S10b
Fig. S10: Q586B2 immunization triggers a strong anti-Q586B2 humoral response whereby the IgGs are able to recognize the native antigen in T. b. brucei lysate
Fig. 10b: Titration purified IgG on coated Q586B2
Conc IgG (μg/ml)	Anti-Q586B2 IgG			Naive IgG
1	0.2545	0.2155	0.2005	0.0295	0.0085	0.0335
0.5	0.1035	0.1045	0.0755	0	0	0.0015
0.25	0.0365	0.0475	0.0395	0	0	0
0.125	0	0.0185	0.0045	0	0	0
0.0625	0.0005	0.0155	0	0	0	0.0015
0.0313	0	0.0025	0	0	0	0.0115
0.0156	0	0	0	0	0.0055	0.0205
0.0078	0	0.0095	0	0	0.0135	0.0115
0.0039	0.0045	0	0	0	0	0.0135
OD at 450nm

## Sheet: Fig S10a
Fig. S10: Q586B2 immunization triggers a strong anti-Q586B2 humoral response whereby the IgGs are able to recognize the native antigen in T. b. brucei lysate
Fig. 10a: Titration serum on coated Q586B2
Serial dilution serum	Mouse 1	Mouse 2	Mouse 3	Mouse 4	Mouse 5	Naive
1/100	1.385	1.504	1.319	1.523	1.347	0.238
1/200	1.402	1.255	1.309	1.37	1.507	0.16
1/400	1.439	1.33	1.265	1.382	1.456	0.109
1/800	1.382	1.423	1.228	1.49	1.4	0.058
1/1600	1.384	1.293	1.107	1.42	1.464	0.037
1/3200	1.318	1.328	0.907	1.382	1.389	0.024
1/6400	1.346	1.253	0.761	1.331	1.324	0.018
1/12800	1.385	1.238	0.533	1.284	1.155	0.01
1/25600	1.246	1.116	0.37	1.065	1.068	0.017
1/512000	1.138	0.93	0.213	0.913	0.932	0.007
1/124000	0.988	0.722	0.136	0.768	0.738	0.016
OD at 450nm

## Sheet: Fig S9
Fig. S9: Q586B2 exerts both pro- and anti-inflammatory activity on myeloid cells (PECs) in vitro
TNF levels (pg/ml)								IL-6 levels (pg/ml)
conc. Q586B2 (ug/ml)	Q586B2			Buffer				conc. Q586B2 (ug/ml)	Q586B2			Buffer
0.25	93.51	75.251	69.643	18	11	12		0.25	198	209	212	45	50	38
0.125	35	43	34	5	9	5		0.125	38.92	47.5	52.6	23	34	19
0.062	33	6.25	5.2	12	5	8		0.062	8.238	19.272	12.5	5	12	9
0	2.1	6.25	5.2	4	6	21		0	12	34	9	3	12	6
MIF levels (pg/ml)								IL-10 levels (pg/ml
conc. Q586B2 (ug/ml)	Q586B2			Buffer				conc. Q586B2 (ug/ml)	Q586B2			Buffer
0.25	890.095	857.832	935.456	491.09	536.93	494.217		0.25	472.874	423.421	392.378	88	70	59
0.125	834.33	707.143	692.227	481.688	512.918	540.77		0.125	220	172	157	35	26	18
0.062	828.45	656.288	650.278	503.582	469.1	617.092		0.062	77	103	94	18	35	44
0	680.27	704.163	751.71	617.092	580.633	546.93		0	67.528	36.944	46.947	33	22	52

## Sheet: Fig S8b
Fig. S8: Percentage of different immune cell subsets within the peritoneum as well as MIF cytokine levels in peritoneum and serum in naïve (control), WT and Tb927.6.4140-KO parasite infected mice.
Fig. 8b
	WT							Tb927.6.4140 KO							PBS
Lavage	1893		2792	1803	1712	2298	1352	2763	2506	2844	3266	3116	3150	2980	1235	1255	1352
Serum	1766.25	2978.12	2886.25	2480.63	2788.12	2566.88	1766.25	3851.88	3653.8	4040.6	3160	2080	4231.88	4291.88	1500	1200	1332

## Sheet: Fig S8a
Fig. S8: Percentage of different immune cell subsets within the peritoneum as well as MIF cytokine levels in peritoneum and serum in naïve (control), WT and Tb927.6.4140-KO parasite infected mice.
Fig. 8a
	Control (WT)					WT parasites					Tb927.6.4140 KO parasites
B-cells			56.6	54.4	57.2	60.4	45.7	49.3	47.6	46.5	53.3	51.7	54.8	48.2	48.2
Eosinophils			0.84	1.44	0.98	0.86	2.35	1.47	1.15	3	2.26	0.97	1.91	1.9	0.56
Monocytes			0.011324	0.00766	0.011656	0.01076	0.03393	0.006	0.01176	0.007714	0.012376	0.003938	0.011664	0.007714	0.003714
PMN			0.084	0.14	0.12	0.82	1.8	1.31	0.71	1.29	1.28	0.52	1.53	0.7	0.6
Macrophages			28.3398	24.6744	30.2616	36.5382	36.036	37.2792	36.8872	39.0166	32.76	33.5804	35.2312	38.2046	40.1427
CD4+ Tcells			6.5512	4.23595	3.17551	3.25837	2.37259	1.4494	4.20999	2.09989	4.188	5.16152	3.5964	2.75709	3.94881
CD8+ T cells			2.74236	1.89173	1.18242	1.20986	1.06246	0.711485	1.52932	0.849529	1.54787	1.99472	1.10769	1.14086	1.88181
NK11+			0.93	0.95	0.82	0.89	1.52	0.89	1	1.22	1.34	1.27	1.35	0.91	1.11

## Sheet: Fig S6b
Fig. S6: Tb927.6.4140 deficiency coincides with a reduced AT-associated immunopathology development during the acute and chronic stage of infection
Panel b: AST and ALT levels in serum
	WT					Tb927.6.4140 KO
ALT acute stage	1.20402	2.18887	2.84979	2.0896	1.0499	0	1.74726	1.88049	1.78252	0.093652
AST acute stage	8.9129	8.2259	7.37066	7.17788	7.23458	7.05825	6.00042	5.11293	5.41682	5.43224
ALT Chronic stage	3.61207	6.56661	8.54937	6.26881	3.14969	0	3.49451	3.76097	3.56505	0.187304
AST Chronic stage	26.7387	24.6777	22.112	21.5336	26.5467	17.6456	15.0011	12.7823	13.5421	12.3321

## Sheet: Fig S6a
Fig. S6: Tb927.6.4140 deficiency coincides with a reduced AT-associated immunopathology development during the acute and chronic stage of infection
panel a: anemia (expressed in % compared to naïve mice)
Days p.i.	WT					Tb927.6.4140 KO
0	100	100	100	100	100	100	100	100	100	100
3	87.9747	86.6667	95.679	101.974	98.5611	99.3548	93.2099	89.3082	98.6577	87.9195
4	87.9747	91.5152	94.4444	100	93.5252	100	77.1605	87.4214	113.423	89.2617
5	100	78.7879	85.1852	84.8684	100	92.9032	79.6296	76.1006	93.2886	96.6443
6	86.076	66.0606	74.6914	72.3684	84.1727	70.9677	87.037	86.1635	81.2081	93.9597
7	56.3291	65.4545	67.9012	80.2632	73.3813	43.2258	60.4938	91.8239	61.745	65.7718
8	42.4051	45.4545	55.5556	50.6579	56.8345	70.9677	67.284	66.0377	52.349	59.7315
12	63.9241	66.0606	61.7284	64.4737	79.1367	70.3226	67.9012	87.4214	67.1141	73.8255
15	72.7848	73.3333	62.3457	62.5	70.5036	75.5982	73.9988	70.4403	81.8792	72.4832
18	68.2569	60.2548	58.2659	60.1258	61.0259	69.5589	70.5879	70.226	77.2598	64.2597
25	51.0257	49.258	51.0257	43.1258	40.1258	81.2081	77.2598	66.1259	63.0258	60.2115
35								61.5894	77.2598	64.2597
45								72.4832	58.1248	70.9677
55								55.2369	65.7718	70.9677

## Sheet: Fig S5c
Figure S5c: Generation of full Tb927.6.4140-deficient parasites as well as determination of the kinetics of Tb927.6.4140 knock-down upon doxycycline treatment in vitro and PAD1 expression on purified parasites
		Left panel						Right panel
								WT	Tb927.6.4149 KO
								0.009654	0.046774

## Sheet: Fig S5a
Figure S5a: Generation of full Tb927.6.4140-deficient parasites as well as determination of the kinetics of Tb927.6.4140 knock-down upon doxycycline treatment in vitro and PAD1 expression on purified parasites

## Sheet: Fig S4b
Figure S4b: Characteristics of Q586B2 specific Nbs and determination of their binding potential on fixed and permeabilized T. brucei parasites
	Nb27		Nb32		Nb34		Nb36		Nb39		Nb41		Nb53		Nb58
MFI	35.6	49.6	343.6	379.6	1809.6	1626.6	173.6	144.6	2562.6	2587.6	795.6	803.6	230.6	206.6	452.6	470.6

[truncated: 29 more sheets: Fig S3, Fig 7h, Fig 7g, Fig 7f, Fig 7e, Fig 7d, Fig 7c, Fig 7b, Fig 7a, Fig 6c, Fig 6b, Fig 6a, Fig 5f, Fig 5e, Fig 5d, Fig 5c, Fig 5b, Fig 4c, Fig 4b, Fig 4a …]
